# Supplementary material for: Causal relationship between gut microbiota and diabetic neuropathy: a Mendelian randomization and 16S rRNA sequencing analysis
Source: Front Endocrinol (Lausanne). 2025 Sep 25;16:1632406. doi: 10.3389/fendo.2025.1632406 (PMC12507566; doi:10.3389/fendo.2025.1632406)
Supplement: Supplementary file 1 [file DataSheet1.zip]

Archive with 5 entries (4 files):
- supplementary/
- supplementary/figure S2.png
- supplementary/Figure S3.png
- supplementary/supplementary figure 1.png
- supplementary/Supplementary tables.xlsx
