# Supplementary material for: Causal relationship between gut microbiota and diabetic neuropathy: a Mendelian randomization and 16S rRNA sequencing analysis
Source: Front Endocrinol (Lausanne). 2025 Sep 25;16:1632406. doi: 10.3389/fendo.2025.1632406 (PMC12507566; doi:10.3389/fendo.2025.1632406)
Supplement: Supplementary file 1 [file DataSheet1.zip › supplementary/Supplementary tables.xlsx]

## Sheet: Supplementary Table 1
Table S1 Instrumental variables used in MR analysis of the association between gut microbiota and DPN.
Exposure	SNP	Effect allele	Other allele	Exposure			Outcome			F
				Beta	SE	P-value	Beta	SE	P-value
GCST90032237	rs10184516	T	C	0.0677346	0.0150096	6.4e-06	0.0223317	0.026617	0.401468	20.3649
GCST90032237	rs113432335	A	G	0.24429	0.0531063	4.2e-06	0.00324548	0.0836406	0.969048	21.1602
GCST90032237	rs116791031	T	C	0.25748	0.0517379	6.5e-07	-0.146817	0.0798414	0.0659356	24.7668
GCST90032237	rs11840523	A	G	0.183343	0.0412373	8.7e-06	-0.149987	0.0664128	0.023921	19.7673
GCST90032237	rs138303660	A	G	-0.286323	0.0642362	8.3e-06	0.119319	0.106567	0.262859	19.8679
GCST90032237	rs140466530	T	C	0.131243	0.0291375	6.7e-06	0.010671	0.0529826	0.840382	20.2884
GCST90032237	rs144254792	C	G	0.254482	0.0573054	9e-06	0.0921927	0.0993244	0.353305	19.7207
GCST90032237	rs1536656	T	C	0.103227	0.0228838	6.5e-06	0.00982995	0.0406543	0.80894	20.3484
GCST90032237	rs17629158	T	G	0.310694	0.0676303	4.3e-06	-0.0726977	0.112601	0.518523	21.1049
GCST90032237	rs187295052	A	C	0.27457	0.0584269	2.6e-06	-0.163074	0.0889959	0.0668944	22.0841
GCST90032237	rs28728129	C	T	0.0671729	0.0143707	2.9e-06	0.00705978	0.0258874	0.785075	21.849
GCST90032237	rs55780146	A	G	0.238287	0.0514265	3.6e-06	-0.0515044	0.0787179	0.512924	21.4697
GCST90032237	rs62059581	A	T	-0.0738824	0.0160946	4.4e-06	0.0379834	0.0284523	0.181881	21.0728
GCST90032237	rs6975606	G	T	0.341832	0.0677396	4.5e-07	-0.0560245	0.114741	0.625358	25.4648
GCST90032237	rs7143545	T	A	-0.0794646	0.0178016	8e-06	0.0529908	0.0320073	0.097807	19.9264
GCST90032237	rs7149569	C	T	-0.0671128	0.0148812	6.5e-06	0.0100955	0.0261246	0.699174	20.3392
GCST90032237	rs72661898	A	T	0.0893642	0.0189315	2.4e-06	-0.0583127	0.0341129	0.0873756	22.2821
GCST90032237	rs75372535	C	T	0.310454	0.0669384	3.5e-06	-0.119661	0.113917	0.293525	21.5102
GCST90032237	rs76118965	G	A	0.121567	0.0265632	4.7e-06	0.06458	0.0516084	0.210808	20.9445
GCST90032237	rs76168489	A	G	0.13415	0.0277009	1.3e-06	-0.0573841	0.0475629	0.22763	23.4527
GCST90032237	rs76349908	A	G	0.235521	0.0512243	4.3e-06	-0.0455105	0.0856957	0.595369	21.1401
GCST90032237	rs77321789	T	G	0.203185	0.0397795	3.3e-07	-0.0852397	0.0711717	0.231048	26.0894
GCST90032237	rs78004590	A	G	0.193049	0.0434948	9.1e-06	-0.114081	0.0749134	0.127799	19.6997
GCST90032237	rs78593116	A	C	0.0749051	0.0163859	4.8e-06	-0.0728472	0.0293524	0.0130713	20.8969
GCST90032237	rs80033337	T	C	0.303208	0.0670171	6.1e-06	0.105988	0.109793	0.334371	20.4696
GCST90032237	rs810856	T	C	0.149417	0.0330668	6.2e-06	-0.0533921	0.0602266	0.375338	20.4181
GCST90032237	rs9610657	A	G	0.172038	0.0367094	2.8e-06	0.00075043	0.0684914	0.991258	21.9631
GCST90032240	rs10985794	C	T	0.0747178	0.0165617	6.4e-06	0.039909	0.080853	0.62159	20.3535
GCST90032240	rs114144567	T	G	-0.105883	0.0239378	9.7e-06	0.028868	0.11294	0.798256	19.5652
GCST90032240	rs115637942	A	G	0.0948886	0.021027	6.4e-06	-0.0133499	0.107156	0.900853	20.3645
GCST90032240	rs11769561	T	A	0.049342	0.0111672	9.9e-06	-0.00751409	0.0581695	0.897218	19.5229
GCST90032240	rs142727117	G	C	-0.0835051	0.0182226	4.6e-06	-0.0648841	0.113452	0.567384	20.9993
GCST90032240	rs183045777	A	G	0.0728248	0.0161848	6.8e-06	-0.250099	0.0884269	0.0046794	20.2462
GCST90032240	rs4589687	A	C	-0.0236878	0.00509036	3.3e-06	0.014746	0.0253545	0.56084	21.6547
GCST90032240	rs4973125	G	A	0.0264279	0.00524986	4.8e-07	-0.0461675	0.0262077	0.0781358	25.3414
GCST90032240	rs56303129	A	C	-0.032554	0.00681984	1.8e-06	0.0166534	0.0329515	0.613283	22.7856
GCST90032240	rs60458630	A	G	0.120568	0.0220652	4.7e-08	0.0150561	0.10164	0.882238	29.8572
GCST90032240	rs62311746	G	T	-0.0734326	0.0151313	1.2e-06	0.2181	0.0773522	0.00480895	23.5519
GCST90032240	rs67294535	G	A	0.0602012	0.013274	5.8e-06	-0.0341665	0.0628101	0.586465	20.5687
GCST90032240	rs6829874	A	T	-0.0231356	0.0051566	7.2e-06	0.0263739	0.0262561	0.315144	20.1296
GCST90032240	rs9644109	G	A	0.0295538	0.00661992	8e-06	-0.0688794	0.0336048	0.0403943	19.9306
GCST90032272	rs111273977	T	G	0.142307	0.031765	7.5e-06	0.0475506	0.0349401	0.173539	20.0703
GCST90032272	rs111403806	C	A	0.379343	0.0838668	6.1e-06	0.012606	0.0817633	0.87747	20.459
GCST90032272	rs11632125	A	G	0.268659	0.0579608	3.6e-06	0.14543	0.0648452	0.0249144	21.4849
GCST90032272	rs116972983	A	T	0.331262	0.072036	4.3e-06	0.0850408	0.0760603	0.263537	21.1468
GCST90032272	rs12355282	A	G	-0.196932	0.0428806	4.4e-06	-0.0138627	0.0455059	0.760643	21.0917
GCST90032272	rs13394337	C	G	0.176054	0.0388613	5.9e-06	0.0252438	0.0430603	0.557712	20.5238
GCST90032272	rs144054037	G	A	0.303908	0.0647199	2.7e-06	0.0526964	0.0678711	0.437502	22.05
GCST90032272	rs2194028	T	C	0.112396	0.0240096	2.9e-06	0.003395	0.0265373	0.898202	21.9145
GCST90032272	rs2889788	C	A	-0.110832	0.02466	7e-06	-0.0100071	0.0265711	0.706459	20.1997
GCST90032272	rs407798	G	A	-0.143008	0.0317553	6.7e-06	-0.01815	0.0347472	0.601431	20.2809
GCST90032272	rs4819162	C	T	0.1143	0.0243698	2.7e-06	0.0296029	0.0266239	0.266185	21.9983
GCST90032272	rs4964219	A	T	0.120098	0.0256763	2.9e-06	0.0262947	0.0280891	0.349212	21.878
GCST90032272	rs58001385	G	A	0.231941	0.0511453	5.8e-06	0.0418602	0.0555081	0.450772	20.5657
GCST90032272	rs6571586	C	T	0.105888	0.0233941	6e-06	0.00340616	0.0252595	0.892733	20.4871
GCST90032272	rs6869518	C	T	-0.116301	0.0262152	9.1e-06	-0.0503673	0.0282218	0.0743105	19.6816
GCST90032272	rs73220473	G	T	0.347172	0.0698329	6.6e-07	0.100544	0.081183	0.215535	24.7155
GCST90032272	rs7433832	G	T	0.548533	0.0979641	2.2e-08	-0.191132	0.113365	0.0917973	31.3525
GCST90032272	rs75275158	T	C	-0.351346	0.0769386	5e-06	-0.0285217	0.0781963	0.715301	20.8536
GCST90032272	rs7809151	T	C	-0.148671	0.0281965	1.3e-07	0.00529345	0.0306717	0.862978	27.8011
GCST90032272	rs8022045	C	T	0.104503	0.0226886	4.1e-06	0.00860569	0.0249696	0.73036	21.215
GCST90032272	rs939315	C	T	0.107949	0.0243323	9.1e-06	0.00939151	0.0264468	0.722507	19.6821
GCST90032288	rs10098366	T	C	0.167039	0.0313675	1e-07	-0.0227292	0.0799907	0.776297	28.358
GCST90032288	rs10817000	C	G	0.0802219	0.0164176	1e-06	-0.0824082	0.0459305	0.072783	23.8763
GCST90032288	rs117662686	A	G	0.140509	0.0247527	1.4e-08	-0.0529219	0.0635559	0.405023	32.2228
GCST90032288	rs12112052	C	T	0.0848395	0.0184454	4.2e-06	0.00373806	0.0452077	0.934101	21.1553
GCST90032288	rs12176423	C	A	0.113939	0.0222736	3.1e-07	-0.156565	0.0687882	0.0228434	26.1676
GCST90032288	rs143422825	G	T	0.0930042	0.0197401	2.5e-06	-0.105516	0.0499592	0.0346825	22.1976
GCST90032288	rs146651445	G	A	0.140547	0.0311594	6.5e-06	-0.150087	0.0792367	0.0582023	20.3453
GCST90032288	rs17297964	G	A	0.112947	0.0247035	4.8e-06	0.0588301	0.0593384	0.321474	20.9041
GCST90032288	rs271781	T	C	0.0433973	0.00977589	9e-06	-0.0165915	0.0251695	0.509772	19.7067
GCST90032288	rs34232394	G	C	0.123342	0.0263674	2.9e-06	-0.0546012	0.0638201	0.392247	21.882
GCST90032288	rs375073	A	C	-0.0532471	0.0118629	7.2e-06	0.0344671	0.0308775	0.264315	20.147
GCST90032288	rs56123654	A	T	0.099173	0.0209537	2.2e-06	-0.0382453	0.0562295	0.496401	22.4009
GCST90032288	rs6132204	T	C	0.215469	0.0419986	2.9e-07	0.100354	0.109741	0.360477	26.3209
GCST90032288	rs62190284	T	C	0.141291	0.0309527	5e-06	-0.063675	0.0735964	0.386933	20.8368
GCST90032288	rs6839271	G	T	0.0790215	0.0176473	7.5e-06	0.00123613	0.0440507	0.977613	20.0509
GCST90032288	rs760813	C	T	0.053536	0.0109715	1.1e-06	-0.00481605	0.0280482	0.863669	23.81
GCST90032288	rs77651313	G	A	0.152547	0.0342051	8.2e-06	-0.0742913	0.0872076	0.394275	19.8896
GCST90032288	rs832532	T	C	0.0635542	0.0126282	4.8e-07	-0.0346457	0.0328752	0.29195	25.3283
GCST90032315	rs1016305	A	G	0.0313798	0.00667309	2.6e-06	-0.0121034	0.0248941	0.626827	22.1129
GCST90032315	rs10809680	T	C	0.0457503	0.0103202	9.3e-06	-0.0445843	0.0380465	0.241263	19.6522
GCST90032315	rs111582823	T	C	0.0751833	0.0159041	2.3e-06	-0.0520205	0.0577962	0.368085	22.3473
GCST90032315	rs11224464	T	C	0.0537667	0.0118206	5.4e-06	0.00888057	0.0438707	0.839584	20.6894
GCST90032315	rs114870832	G	A	-0.084289	0.0186825	6.4e-06	0.102231	0.0690253	0.138587	20.355
GCST90032315	rs11638330	C	A	-0.0307895	0.00687637	7.5e-06	0.00326349	0.0255702	0.898443	20.0487
GCST90032315	rs117689224	A	G	0.120221	0.0260283	3.9e-06	0.0303799	0.0929245	0.743721	21.3338
GCST90032315	rs138728925	G	A	0.0922015	0.0196043	2.6e-06	0.0306886	0.0722393	0.670968	22.1194
GCST90032315	rs143231962	C	G	0.168395	0.0341877	8.4e-07	-0.275335	0.118044	0.0196761	24.2616
GCST90032315	rs1476635	G	A	0.0423446	0.00942631	7.1e-06	-0.0130877	0.0350252	0.708654	20.1796
GCST90032315	rs148018107	C	A	0.13853	0.0304278	5.3e-06	0.0560017	0.105824	0.59667	20.7275
GCST90032315	rs16873505	T	A	-0.0547831	0.0105698	2.2e-07	0.0572439	0.0400218	0.152626	26.8633
GCST90032315	rs17025267	T	C	0.0307672	0.00662858	3.5e-06	-3.7191e-05	0.0247852	0.998803	21.5444
GCST90032315	rs1734502	C	A	0.0399426	0.00878039	5.4e-06	-0.068009	0.0324994	0.0363823	20.694
GCST90032315	rs17689208	T	C	0.0537129	0.00991819	6.1e-08	-0.0253169	0.0371622	0.49571	29.3287
GCST90032315	rs1934931	A	G	-0.0317403	0.00676748	2.7e-06	0.0104565	0.0251393	0.677451	21.9972
GCST90032315	rs2867794	A	G	-0.0352287	0.00690494	3.4e-07	0.0763148	0.0258786	0.0031886	26.03
GCST90032315	rs2980649	T	G	0.0304926	0.00667485	4.9e-06	-0.0356324	0.0254105	0.160834	20.8692
GCST90032315	rs3109109	C	T	0.0513923	0.00939947	4.6e-08	-0.00630169	0.0352162	0.857983	29.8944
GCST90032315	rs34603187	T	C	-0.0412828	0.00927943	8.6e-06	-0.027369	0.0355471	0.441339	19.7923
GCST90032315	rs35746115	A	C	-0.0338018	0.00764885	9.9e-06	0.0130901	0.0284525	0.645467	19.5293
GCST90032315	rs367922	G	A	0.0311709	0.00659963	2.3e-06	-0.00601564	0.0254073	0.812837	22.3079
GCST90032315	rs3752497	T	C	-0.0553905	0.0121133	4.8e-06	0.0329874	0.0454532	0.467995	20.9096
GCST90032315	rs56869241	T	C	-0.0483756	0.0108837	8.8e-06	0.0205806	0.0412717	0.618018	19.756
GCST90032315	rs62510266	T	G	-0.0659566	0.0148331	8.7e-06	0.0750964	0.0606584	0.215708	19.7721
GCST90032315	rs74840827	C	T	-0.0611728	0.0127286	1.5e-06	0.00530721	0.0487097	0.913237	23.097
GCST90032315	rs75145533	G	A	0.091394	0.0183588	6.4e-07	-0.0052821	0.059974	0.929819	24.7826
GCST90032315	rs7915024	A	G	0.0384192	0.00838322	4.6e-06	0.00939985	0.0313124	0.764028	21.0027
GCST90032321	rs10499262	C	A	-0.0295495	0.0061318	1.4e-06	0.0583614	0.0343152	0.0889918	23.2233
GCST90032321	rs10509409	C	G	-0.0256451	0.00579492	9.6e-06	0.00240423	0.0345985	0.9446	19.5846
GCST90032321	rs117931457	A	G	0.0784282	0.0166815	2.6e-06	-0.0583317	0.0958884	0.542969	22.1042
GCST90032321	rs141350591	A	G	0.0969072	0.0192787	5e-07	-0.164599	0.112139	0.142154	25.2672
GCST90032321	rs16861477	A	T	0.0431845	0.00912159	2.2e-06	0.0920518	0.0537367	0.0867102	22.4138
GCST90032321	rs181626309	A	G	-0.0733088	0.0155751	2.5e-06	0.110238	0.0798091	0.167195	22.1539
GCST90032321	rs2375218	A	C	0.0260241	0.00580144	7.3e-06	-0.00140703	0.033934	0.966926	20.1224
GCST90032321	rs4486157	T	C	-0.0240448	0.00532654	6.4e-06	0.00540444	0.0302319	0.858121	20.3775
GCST90032321	rs56332800	T	C	-0.0654173	0.0146174	7.6e-06	0.116022	0.0904175	0.19943	20.0283
GCST90032321	rs6021115	G	C	0.02034	0.00458284	9.1e-06	-0.00813705	0.0267304	0.760815	19.6985
GCST90032321	rs62290669	G	T	-0.0835631	0.0176268	2.1e-06	0.10899	0.115642	0.34595	22.4741
GCST90032321	rs6426993	T	C	0.0267233	0.00602215	9.1e-06	-0.0425795	0.0358888	0.235453	19.6914
GCST90032321	rs7137328	A	C	0.0818845	0.0180605	5.8e-06	-0.0124017	0.0993796	0.900689	20.5562
GCST90032321	rs73489781	T	G	0.0729658	0.016117	6e-06	-0.0038672	0.1034	0.970166	20.4961
GCST90032321	rs7371606	G	A	-0.0289236	0.00451625	1.5e-10	0.00801822	0.0269111	0.765739	41.0156
GCST90032321	rs7807431	T	C	0.0219368	0.0049142	8e-06	0.000140401	0.0288172	0.996113	19.927
GCST90032369	rs10986265	T	C	0.192903	0.0432843	8.3e-06	-0.074127	0.069407	0.285518	19.8617
GCST90032369	rs114866097	G	A	0.235095	0.0511961	4.4e-06	-0.0400966	0.0862087	0.641852	21.0869
GCST90032369	rs115824093	G	A	0.161434	0.0363604	9e-06	0.0359743	0.0613557	0.557658	19.7121
GCST90032369	rs117143064	T	C	0.219655	0.0484049	5.7e-06	-0.200274	0.0833243	0.0162368	20.5922
GCST90032369	rs117886247	C	A	0.170169	0.0370598	4.4e-06	0.0175106	0.0587311	0.76559	21.0841
GCST90032369	rs11869010	G	C	0.105155	0.0223165	2.5e-06	-0.0382636	0.0366205	0.296084	22.2028
GCST90032369	rs1321323	C	T	0.17383	0.0385544	6.5e-06	-0.0254439	0.0616745	0.679934	20.3283
GCST90032369	rs139939239	C	T	0.274951	0.0608356	6.2e-06	0.0947733	0.0967124	0.327111	20.4265
GCST90032369	rs144886955	A	G	0.265316	0.0532151	6.2e-07	-0.175074	0.0893682	0.0501106	24.8575
GCST90032369	rs148963705	G	A	0.174119	0.0381025	4.9e-06	-0.0909957	0.0642812	0.156896	20.8826
GCST90032369	rs149952839	T	A	0.248864	0.0520225	1.7e-06	-0.0346442	0.0846094	0.682202	22.8845
GCST90032369	rs150616931	G	C	0.220889	0.0486779	5.7e-06	-0.0102701	0.074433	0.890258	20.5913
GCST90032369	rs2465663	G	A	0.0711514	0.0158473	7.1e-06	0.0223381	0.0270048	0.408129	20.1584
GCST90032369	rs28857274	A	T	-0.0945636	0.0209234	6.2e-06	-0.0346544	0.0346321	0.316998	20.426
GCST90032369	rs34984549	C	T	-0.0761145	0.0163204	3.1e-06	0.00275096	0.0263572	0.916874	21.7507
GCST90032369	rs4556017	C	T	-0.112975	0.0194816	6.7e-09	0.0381939	0.0327887	0.24408	33.6291
GCST90032369	rs61865091	G	A	0.0737545	0.0155123	2e-06	-0.0418898	0.0256735	0.102756	22.606
GCST90032369	rs6498760	G	A	0.248938	0.0536255	3.4e-06	0.0382027	0.0891144	0.668147	21.5496
GCST90032369	rs68005730	T	C	0.0796627	0.0175527	5.7e-06	-0.0396979	0.0293887	0.176764	20.5979
GCST90032369	rs6934533	T	C	0.21107	0.0459338	4.3e-06	0.0930788	0.0703174	0.185604	21.1149
GCST90032369	rs72828940	A	G	0.159506	0.0348322	4.7e-06	-0.0521263	0.0571353	0.361595	20.9697
GCST90032369	rs76580439	C	G	0.181274	0.0397147	5e-06	-0.123243	0.0636115	0.0526926	20.8338
GCST90032369	rs77417254	G	A	0.130447	0.02878	5.8e-06	-0.0340119	0.0464336	0.463873	20.5441
GCST90032533	rs1122978	G	A	-0.0474079	0.0102379	3.6e-06	-0.00705372	0.0287712	0.806328	21.4427
GCST90032533	rs117030905	C	T	0.167068	0.0375479	8.6e-06	0.167679	0.104755	0.109449	19.7977
GCST90032533	rs5758065	C	G	-0.045083	0.00896859	5e-07	-0.0306584	0.025121	0.222303	25.2684
GCST90032533	rs6876612	C	T	0.0465078	0.00962808	1.4e-06	0.0617341	0.0267136	0.0208348	23.3331
GCST90032533	rs7069648	G	A	-0.0488771	0.00905835	6.8e-08	-0.00236871	0.0249629	0.924403	29.1147
GCST90032533	rs7338439	T	C	0.0402594	0.00891346	6.3e-06	0.0179344	0.0251592	0.475947	20.4006
GCST90032533	rs78109289	C	A	-0.093531	0.0195101	1.6e-06	-0.0739384	0.0558952	0.185901	22.9822
GCST90032533	rs79536510	C	T	0.0551127	0.0121795	6e-06	0.0270387	0.0322349	0.401581	20.476
GCST90032549	rs10502619	T	C	0.10064	0.0218751	4.2e-06	-0.0212224	0.036921	0.565424	21.1661
GCST90032549	rs114405954	G	C	0.229543	0.0512036	7.4e-06	-0.0662107	0.0848836	0.435381	20.0968
GCST90032549	rs114786666	T	C	0.172089	0.038347	7.2e-06	-0.058748	0.0648884	0.36527	20.1393
GCST90032549	rs11625252	T	C	0.316972	0.06669	2e-06	0.0186966	0.097425	0.847815	22.5902
GCST90032549	rs116656424	A	G	0.209102	0.0447601	3e-06	-0.0660548	0.0750957	0.379071	21.824
GCST90032549	rs118006750	C	T	0.177844	0.038012	2.9e-06	0.138202	0.0624189	0.0268219	21.8896
GCST90032549	rs140643993	T	C	0.141325	0.031841	9.1e-06	0.00244885	0.0540576	0.963867	19.6999
GCST90032549	rs142243142	G	A	0.329624	0.068919	1.7e-06	-0.228656	0.11697	0.0506034	22.8749
GCST90032549	rs16963025	G	T	0.318993	0.069846	4.9e-06	-0.0932106	0.102446	0.3629	20.8583
GCST90032549	rs17459017	A	G	0.139774	0.0301501	3.6e-06	-0.0987836	0.0471847	0.0363003	21.4919
GCST90032549	rs2714054	T	C	-0.0659013	0.0147686	8.1e-06	0.000664167	0.0247921	0.978628	19.9117
GCST90032549	rs335232	A	G	0.0752102	0.0164596	4.9e-06	-0.0380419	0.0271392	0.160995	20.8793
GCST90032549	rs34192137	C	T	0.111689	0.0229748	1.2e-06	0.0183556	0.0382815	0.63159	23.6329
GCST90032549	rs3749743	T	C	0.193133	0.0435486	9.2e-06	-0.101896	0.0727485	0.161316	19.6682
GCST90032549	rs67491161	A	G	0.0786554	0.0176946	8.8e-06	-0.0337163	0.0289981	0.24495	19.7595
GCST90032549	rs71323325	A	G	0.162051	0.0347473	3.1e-06	-0.0116188	0.0570274	0.838556	21.7501
GCST90032549	rs7296274	G	A	0.104766	0.0234043	7.6e-06	-0.00898268	0.0378612	0.812461	20.0378
GCST90032549	rs74606380	C	T	0.209778	0.0442961	2.2e-06	-0.170315	0.0745467	0.0223321	22.4279
GCST90032549	rs75643255	C	A	0.0844392	0.0169854	6.7e-07	0.0254206	0.0285395	0.373081	24.7136
GCST90032549	rs75967851	T	G	-0.154468	0.0283676	5.2e-08	-0.0295581	0.0505276	0.558555	29.6505
GCST90032549	rs77803271	C	T	0.180541	0.0403661	7.7e-06	0.0348121	0.0653111	0.594021	20.0041
GCST90032549	rs78647003	A	G	0.195958	0.0442222	9.4e-06	-0.0730119	0.070431	0.299902	19.6357
GCST90032582	rs111490410	C	T	0.0769304	0.0146968	1.7e-07	0.0316341	0.102226	0.756978	27.4
GCST90032582	rs11649655	C	T	0.0152098	0.00327277	3.4e-06	0.0383406	0.0252928	0.129552	21.5981
GCST90032582	rs148122749	C	G	0.0545738	0.00942292	7e-09	0.141732	0.0794293	0.0743618	33.5427
GCST90032582	rs150722048	C	T	0.0375629	0.00847487	9.3e-06	0.0949548	0.0652899	0.145848	19.645
GCST90032582	rs1887927	T	C	0.0171166	0.00371094	4e-06	0.030496	0.027561	0.268513	21.2749
GCST90032582	rs2222721	C	T	0.0168014	0.00338748	7.1e-07	-0.0333191	0.0256533	0.194005	24.6001
GCST90032582	rs28533036	G	C	0.0148198	0.00335314	9.9e-06	0.0296336	0.0255915	0.246886	19.5336
GCST90032582	rs35232720	T	C	0.0367859	0.00829997	9.3e-06	0.0152077	0.0642252	0.812822	19.6431
GCST90032582	rs4923095	A	C	-0.034422	0.00720757	1.8e-06	-0.0802752	0.0540472	0.13747	22.8084
GCST90032582	rs67298808	T	C	-0.0301482	0.00674909	7.9e-06	-0.0327165	0.0489848	0.504203	19.9541
GCST90032582	rs7185937	A	T	0.0175287	0.00373909	2.8e-06	0.0242979	0.0278755	0.383395	21.977
GCST90032582	rs7567288	C	T	-0.0157878	0.00356752	9.6e-06	-0.0119633	0.0275221	0.663794	19.5844
GCST90032582	rs78998199	T	C	-0.0430674	0.00956021	6.6e-06	-0.185913	0.0773423	0.0162271	20.2938
GCST90032603	rs10006312	C	G	-0.0435817	0.00971985	7.3e-06	0.0457831	0.0389459	0.239772	20.1043
GCST90032603	rs10960848	C	T	0.0525611	0.0114895	4.8e-06	-0.00371901	0.0429149	0.930942	20.9279
GCST90032603	rs113297102	C	A	-0.0726013	0.0157047	3.8e-06	0.0531116	0.0612346	0.385752	21.3712
GCST90032603	rs117196811	T	C	0.0770433	0.0168423	4.8e-06	-0.0928369	0.0714869	0.194062	20.9251
GCST90032603	rs117254574	T	A	-0.0854581	0.0192443	9e-06	0.103681	0.0734325	0.157974	19.7198
GCST90032603	rs13296844	C	A	0.0330045	0.0072229	4.9e-06	0.0645582	0.0284036	0.023033	20.8796
GCST90032603	rs144527086	A	G	-0.129055	0.0280632	4.3e-06	0.24928	0.0939636	0.0079794	21.1483
GCST90032603	rs17405003	A	G	-0.142245	0.0305322	3.2e-06	0.206071	0.117444	0.0793232	21.7049
GCST90032603	rs2107160	G	C	0.0286974	0.00649491	9.9e-06	-0.0233156	0.0255729	0.36191	19.5227
GCST90032603	rs2902051	G	A	-0.0376642	0.00840478	7.4e-06	0.0228259	0.0328018	0.486508	20.0819
GCST90032603	rs62092708	A	C	0.0961066	0.0172181	2.4e-08	0.00820314	0.0636586	0.897467	31.1556
GCST90032603	rs62479642	C	T	0.0290726	0.00657189	9.7e-06	-0.071598	0.026083	0.0060509	19.5698
GCST90032603	rs7078392	G	A	0.0512139	0.0114578	7.8e-06	-0.0463043	0.0458479	0.312517	19.979
GCST90032603	rs72995423	T	C	-0.0485665	0.0109899	9.9e-06	-0.0393792	0.0413318	0.340713	19.5293
GCST90032603	rs76080135	A	G	-0.0331896	0.00718534	3.9e-06	0.0597128	0.0275136	0.029984	21.3358
GCST90032636	rs10861662	C	A	0.0336766	0.00750199	7.2e-06	-0.0451298	0.0323625	0.0323625	20.1513
GCST90032636	rs112961707	G	C	0.0926206	0.0164218	1.7e-08	-0.1319	0.0652864	0.0652864	31.8107
GCST90032636	rs117309016	T	C	0.104445	0.0221458	2.4e-06	-0.0365927	0.0898352	0.0898352	22.243
GCST90032636	rs13358275	A	G	0.128341	0.0262998	1.1e-06	-0.046533	0.114788	0.114788	23.8136
GCST90032636	rs146851014	A	G	0.0863263	0.0192998	7.7e-06	-0.197215	0.0812002	0.0812002	20.0069
GCST90032636	rs147506350	A	G	0.0974873	0.021466	5.6e-06	-0.0496796	0.0851381	0.0851381	20.625
GCST90032636	rs17683288	G	T	0.0516316	0.0107511	1.6e-06	0.0564681	0.0470328	0.0470328	23.0635
GCST90032636	rs2857002	C	G	-0.0877561	0.0186289	2.5e-06	0.116197	0.0744028	0.0744028	22.1912
GCST90032636	rs3118730	C	T	0.0550059	0.011784	3e-06	0.00735333	0.0492435	0.0492435	21.7888
GCST90032636	rs4972362	A	G	-0.0344297	0.00754195	5e-06	-0.0156152	0.0300086	0.0300086	20.8401
GCST90032636	rs57143511	A	G	-0.0325726	0.00727201	7.5e-06	0.00833279	0.0305941	0.0305941	20.063
GCST90032636	rs6972820	T	C	-0.0261453	0.00590029	9.4e-06	0.00304894	0.0250822	0.0250822	19.6354
GCST90032636	rs7046525	C	G	0.0320678	0.00718016	8e-06	-0.00199097	0.0301984	0.0301984	19.9467
GCST90032636	rs72630918	G	A	0.108209	0.0244619	9.7e-06	0.0829476	0.10476	0.10476	19.568
GCST90032636	rs76264475	G	T	0.0466254	0.0102428	5.3e-06	-0.046332	0.0430299	0.0430299	20.7209
GCST90032636	rs7800733	T	A	-0.0381794	0.00860259	9.1e-06	0.00153088	0.0362344	0.0362344	19.697

## Sheet: Supplementary Table 2
Table S2 Directional horizontal pleiotropy assessed by intercept term in MR Egger regression of the association between gut microbiota and DPN.
exposure	egger intercept	se	pval
GCST90032237	-0.000764192	0.0180777	0.966617
GCST90032240	-0.0253296	0.0261296	0.351487
GCST90032272	0.0097696	0.0188319	0.609905
GCST90032288	-0.010473	0.0258981	0.691277
GCST90032315	-0.00525599	0.0175915	0.767483
GCST90032321	0.0175329	0.0231481	0.461354
GCST90032369	-0.000322564	0.0238294	0.989328
GCST90032533	-0.0247026	0.0359006	0.517106
GCST90032549	0.0136521	0.0245125	0.583745
GCST90032582	-0.0157812	0.0224617	0.496915
GCST90032603	0.0120898	0.0321314	0.712792
GCST90032636	0.024685	0.0235429	0.312167

## Sheet: Supplementary Table 3
Table S3 Heterogeneity of IVW and MR‐Egger tests for pleiotropy.
exposure	method	Q	Q_df	Q_pval
GCST90032237	MR Egger	26.5842	25	0.376973
GCST90032237	Inverse variance weighted	26.5861	26	0.431281
GCST90032240	MR Egger	15.6104	12	0.20974
GCST90032240	Inverse variance weighted	16.8328	13	0.207061
GCST90032272	MR Egger	12.9496	19	0.841142
GCST90032272	Inverse variance weighted	13.2187	20	0.867804
GCST90032288	MR Egger	15.0695	16	0.519555
GCST90032288	Inverse variance weighted	15.233	17	0.578701
GCST90032315	MR Egger	21.4086	26	0.720579
GCST90032315	Inverse variance weighted	21.4978	27	0.762436
GCST90032321	MR Egger	9.82138	14	0.775123
GCST90032321	Inverse variance weighted	10.3951	15	0.794181
GCST90032369	MR Egger	24.3813	21	0.274951
GCST90032369	Inverse variance weighted	24.3815	22	0.327552
GCST90032533	MR Egger	3.48201	6	0.746362
GCST90032533	Inverse variance weighted	3.95547	7	0.784892
GCST90032549	MR Egger	24.31	20	0.229114
GCST90032549	Inverse variance weighted	24.687	21	0.260974
GCST90032582	MR Egger	10.1629	11	0.515799
GCST90032582	Inverse variance weighted	10.6565	12	0.558564
GCST90032603	MR Egger	24.5657	13	0.0263077
GCST90032603	Inverse variance weighted	24.8332	14	0.0362498
GCST90032636	MR Egger	13.379	14	0.496922
GCST90032636	Inverse variance weighted	14.4784	15	0.489601

## Sheet: Supplementary Table4
Table S4 The result of MR-PRESSO.
exposure	P
GCST90032237	0.445
GCST90032240	0.247
GCST90032272	0.878
GCST90032288	0.613
GCST90032315	0.771
GCST90032321	0.798
GCST90032369	0.358
GCST90032533	0.809
GCST90032549	0.265
GCST90032582	0.583
GCST90032603	0.056
GCST90032636	0.497

## Sheet: Supplementary Table 5
Table S5 The results of MR estimates for the association between gut microbiota and DPN.
Gut microbiota	exposure	method	nsnp	pval	OR	or_lci95	or_uci95	FDR
Blautia sp000436935	GCST90032237	MR Egger	27	0.096	0.778	0.586	1.034
		Weighted median		0.026	0.795	0.649	0.973
		Inverse variance weighted		<0.001	0.774	0.672	0.891	0.175
		Simple mode		0.065	0.663	0.437	1.007
		Weighted mode		0.087	0.684	0.45	1.039
Borreliale	GCST90032240	MR Egger	14	0.641	0.731	0.202	2.64
		Weighted median		0.218	0.599	0.265	1.355
		Inverse variance weighted		0.008	0.422	0.222	0.801	0.564
		Simple mode		0.672	0.746	0.198	2.813
		Weighted mode		0.683	0.767	0.221	2.657
CAG-302	GCST90032272	MR Egger	21	0.54	1.08	0.849	1.373
		Weighted median		0.125	1.105	0.973	1.256
		Inverse variance weighted		0.008	1.144	1.036	1.263	0.616
		Simple mode		0.48	1.097	0.852	1.412
		Weighted mode		0.463	1.091	0.868	1.373
CAG-488 sp000434055	GCST90032288	MR Egger	18	0.385	0.761	0.419	1.385
		Weighted median		0.029	0.681	0.482	0.961
		Inverse variance weighted		0.002	0.68	0.531	0.871	0.27
		Simple mode		0.247	0.672	0.351	1.287
		Weighted mode		0.206	0.68	0.383	1.208
Cetobacterium A	GCST90032315	MR Egger	28	0.349	0.691	0.323	1.478
		Weighted median		0.124	0.722	0.477	1.094
		Inverse variance weighted		0.001	0.62	0.464	0.83	0.204
		Simple mode		0.642	0.824	0.367	1.847
		Weighted mode		0.647	0.831	0.381	1.815
Clostridia	GCST90032321	MR Egger	16	0.139	0.335	0.086	1.311
		Weighted median		0.422	0.718	0.319	1.613
		Inverse variance weighted		0.044	0.538	0.294	0.984	1
		Simple mode		0.817	0.846	0.211	3.389
		Weighted mode		0.798	0.837	0.219	3.199
Escherichia flexneri	GCST90032369	MR Egger	23	0.352	0.837	0.58	1.207
		Weighted median		0.114	0.848	0.692	1.041
		Inverse variance weighted		0.02	0.835	0.718	0.972	0.774
		Simple mode		0.188	0.745	0.486	1.14
		Weighted mode		0.238	0.762	0.492	1.182
QALR01 sp003150035	GCST90032533	MR Egger	8	0.179	2.865	0.74	11.098
		Weighted median		0.057	1.705	0.985	2.949
		Inverse variance weighted		0.004	1.82	1.216	2.723	0.342
		Simple mode		0.193	1.778	0.813	3.889
		Weighted mode		0.226	1.721	0.773	3.832
Ruminococcus C sp000437255	GCST90032549	MR Egger	22	0.18	0.765	0.524	1.116
		Weighted median		0.074	0.821	0.662	1.019
		Inverse variance weighted		0.037	0.843	0.718	0.989	1
		Simple mode		0.229	0.757	0.488	1.175
		Weighted mode		0.306	0.794	0.516	1.222
Thermoprotei	GCST90032582	MR Egger	13	0.062	8.15	1.123	59.146
		Weighted median		0.009	4.832	1.483	15.746
		Inverse variance weighted		0.001	4.308	1.797	10.324	0.25
		Simple mode		0.048	8.524	1.264	57.502
		Weighted mode		0.06	8.361	1.123	62.261
UBA1417 sp003531055	GCST90032603	MR Egger	15	0.18	0.378	0.099	1.452
		Weighted median		0.008	0.433	0.233	0.804
		Inverse variance weighted		0.01	0.478	0.272	0.838	0.524
		Simple mode		0.09	0.365	0.123	1.082
		Weighted mode		0.112	0.375	0.12	1.167
UBA9475 sp002161675	GCST90032636	MR Egger	16	0.085	0.397	0.149	1.055
		Weighted median		0.291	0.722	0.393	1.323
		Inverse variance weighted		0.041	0.633	0.409	0.982	1
		Simple mode		0.769	0.835	0.256	2.725
		Weighted mode		0.742	0.825	0.268	2.538
